# Supplementary material for: Differential phylogenetic expansions in BAHD acyltransferases across five angiosperm taxa and evidence of divergent expression among Populus paralogues
Source: BMC Genomics. 2011 May 12;12:236. doi: 10.1186/1471-2164-12-236 (PMC3123328; doi:10.1186/1471-2164-12-236)
Supplement: Additional file 1 — Summary of Putative BAHD Acyltransferases in the Populus trichocarpa Genome. BAHD acyltransferase loci are listed by clade, then by corresponding JGI v2.0 and v1.1 gene models and previously assigned names [3]. Protein length, exon number, and intron number are included along with manual curation notes. [file 1471-2164-12-236-S1.XLS]

## Sheet: Supplemental Table 1
Summary of Putatitve BAHD Acyltransferases in the Populus trichocarpa Genome
Name	Gene Model v2.0	Gene Model v1.1	Clade	Protein Length	Exons	Introns	Previous Name [3]	Notese
MATL1	POPTR_0001s40570	eugene3.01460050	Ia	476	1	0	PtACT18	MAlonylTransferase-Like
MATL2	POPTR_0001s40600	eugene3.01070001	Ia	478	1	0	PtACT21
MATL3	POPTR_0001s40620	eugene3.01460042	Ia	479	1	0	PtACT20
MATL4	POPTR_0001s45940	eugene3.00012958	Ia	442	2	1	PtACT3
MATL5	POPTR_0004s09280	estExt_fgenesh4_pg.C_LG_IV0624	Ia	463	1	0	PtACT5
MATL6	POPTR_0004s09520	eugene3.65260001	Ia	443	2	1	PtACT9
MATL7	POPTR_0004s09530	eugene3.00040594	Ia	473	1	0	PtACT7
MATL8	POPTR_0004s09550	eugene3.00040592	Ia	473	1	0	PtACT6
MATL9	POPTR_0004s10330	gw1.IV.4081.1	Ia	471	1	0	PtACT2
MATL10	POPTR_0004s10920	eugene3.02990009, eugene3.03090010	Ia	476	1	0	PtACT13, PtACT14
MATL11	POPTR_0004s11990	eugene3.00041024	Ia	471	1	0	N/A
MATL12	POPTR_0004s18920	eugene3.00040923	Ia	476	1	0	PtACT11
MATL13	POPTR_0004s19020	eugene3.20150002	Ia	472	1	0	PtACT12
MATL14	POPTR_0009s02480	eugene3.00091450	Ia	482	1	0	PtACT24
MATL15	POPTR_0009s06800	eugene3.00091018	Ia	471	1	0	PtACT1
MATL16	POPTR_0010s21520	eugene3.00102012	Ia	478	1	0	PtACT10
MATL17	POPTR_0017s13040b	eugene3.00170502	Ia	473	1	0	PtACT16	v1.1 sequence used for phylogenetic analysis
MATL18	POPTR_0019s14060	eugene3.00191056, eugene3.00191057, fgenesh4_pg.C_LG_XIX001038, eugene3.48300001	Ia	466	1	0	PtACT26, PtACT28, PtACT29, PtACT27
ATL1a	POPTR_0003s05570	fgenesh4_pg.C_LG_III000356, grail3.0037009501	Ib	329+	1	0	PtACT31	AcylTransferase-Like
ATL2	POPTR_0003s05580	fgenesh4_pg.C_LG_III000356, grail3.0037009501	Ib	440	1	0	PtACT31
ATL3	POPTR_0003s05590	eugene3.20970001, estExt_fgenesh4_pg.C_20970002	Ib	440	1	0	PtACT30, PtACT32
ATL4	POPTR_0006s09870	eugene3.00060844	Ib	476	1	0	PtACT34
ATL5	POPTR_0008s06520	gw1.VIII.1749.1	Ib	488	1	0	N/A
ATL6	POPTR_0010s19980	gw1.X.1848.1	Ib	441	2	1	N/A
ATL7	POPTR_0012s12890	eugene3.00121077,	Ib	451	2	1	PtACT37
ATL8	POPTR_0014s02560	eugene3.00400329, fgenesh4_pg.C_scaffold_40000319	Ib	460	1	0	N/A
ATL9	POPTR_0014s02570	eugene3.00400327, eugene3.00400328	Ib	455	1	0	N/A
ATL10	POPTR_0015s12810	estExt_fgenesh4_pg.C_LG_XV1167	Ib	436	2	1	PtACT35
ATL11	POPTR_0016s11990	estExt_Genewise1Plus.C_LG_XVI2952	Ib	478	1	0	PtACT33
CERL1	POPTR_0001s32660b	eugene3.00012234	II	443	2	1	N/A	ECERIFERUM2-Like [20, 21]; manual sequence curation
CERL2	POPTR_0005s05380	eugene3.00700077	II	450	2	1	N/A
CERL3	POPTR_0005s19690	eugene3.00050609	II	436	2	1	Pt-CER2.1
CERL4	POPTR_0013s03730	match found, but no gene model predicted	II	450	2	1	N/A	manual sequence curation
CERL5	POPTR_0018s01250	gw1.XVIII.1452.1	II	445	1	0	PtACT66	manual sequence curation
AATL1	POPTR_0001s31750	grail3.0017017601	IIIa	460	1	0	PtACT78	Alcohol AcylTransferase-Like
AATL2	POPTR_0002s01180b	eugene3.00020091	IIIa	449	1	0	PtACT90	v1.1 sequence used for phylogenetic analysis
AATL3	POPTR_0004s01720	fgenesh4_pg.C_LG_IV000056	IIIa	433	1	0	PtACT80
AATL4	POPTR_0005s27190	eugene3.00051554	IIIa	435	2	1	N/A
AATL5	POPTR_0006s01180d	gw1.VI.1340.1d	IIIa	403	3	2	N/A
AATL6	POPTR_0006s01190	estExt_fgenesh4_pg.C_LG_VI0095	IIIa	432	1	0	PtACT91
AATL7	POPTR_0006s03260b	fgenesh4_pg.C_LG_VI000275	IIIa	394	2	1	PtACT75	manual sequence curation
AATL8	POPTR_0006s03450	fgenesh4_pg.C_LG_VI000293,eugene3.00060321	IIIa	439	1	0	PtACT76, PtACT77
AATL9	POPTR_0007s00580	eugene3.00070043	IIIa	340	3	2	N/A
AATL10	POPTR_0007s00980	eugene3.00070082	IIIa	383	3	2	PtACT92
AATL11	POPTR_0008s18070	grail3.0009029801	IIIa	439	1	0	PtACT82
AATL12	POPTR_0010s06380b	e_gw1.X.4991.1b	IIIa	430	1	0	PtACT83	manual sequence curation
AATL13	POPTR_0010s06390	eugene3.00100492, eugene3.12430001	IIIa	430	1	0	PtACT84, PtACT85
AATL14	POPTR_0010s06410	grail3.0036015001	IIIa	445	1	0	N/A
AATL15	POPTR_0010s06640	fgenesh4_pg.C_LG_X000480	IIIa	441	1	0	PtACT81
AATL16	POPTR_0011s12490	eugene3.07910001, eugene3.07910002, eugene3.07910004	IIIa	451	1	0	PtACT88, PtACT89
AATL17	POPTR_0011s12510	eugene3.00110968	IIIa	451	1	0	PtACT87
AATL18	POPTR_0015s14800	fgenesh4_pm.C_LG_XV000381	IIIa	434	1	0	PtACT73
AATL19	POPTR_0015s14850	eugene3.00151049	IIIa	430	1	0	PtACT72
AATL20	POPTR_0017s04320	fgenesh4_pg.C_LG_XVII000003	IIIa	430	1	0	PtACT93
AATL21	POPTR_0017s05330	fgenesh4_pg.C_scaffold_64000145	IIIa	426	2	1	PtACT94
AATL22	POPTR_0017s05810	fgenesh4_pg.C_scaffold_64000105	IIIa	438	1	0	PtACT69
AATL23	POPTR_0019s01520	eugene3.01170047	IIIa	440	1	0	PtACT70
AATL24	POPTR_0019s01540	grail3.0117003001	IIIa	435	1	0	PtACT71
CFATL1	POPTR_0001s01020	fgenesh4_pg.C_scaffold_29000346	IIIb	448	1	0	PtACT68	Acetyl-CoA:ConiFeryl Alcohol AcetylTransferase-Like [11]
CFATL2	POPTR_0007s15050	estExt_fgenesh4_pg.C_LG_VII1284	IIIb	494	2	1	PtACT67
ABTL1	POPTR_0001s33390	fgenesh4_pm.C_LG_I000960, gw1.I.3198.1	Va	442	2	1	PtACT41, PtACT42	Acetyl/BenzoylTransferase-Like (after sequences described in [2])
ABTL2	POPTR_0002s03350	fgenesh4_pm.C_LG_II000154	Va	444	3	2	N/A
ABTL3	POPTR_0002s24610	eugene3.00002504	Va	441	2	1	N/A
ABTL4	POPTR_0004s05280	eugene3.00040425	Va	448	2	1	N/A
ABTL5	POPTR_0005s25250	gw1.V.1448.1	Va	454	2	1	N/A
ABTL6	POPTR_0006s16070	eugene3.01570012	Va	470	1	0	PtACT43
ABTL7	POPTR_0008s07130	fgenesh4_pm.C_LG_VIII000282	Va	435	1	0	N/A
ABTL8	POPTR_0010s18720 plus POPTR_0010s18710	estExt_Genewise1Plus.C_LG_X4616	Va	449	2	1	PtACT55
ABTL9	POPTR_0010s19360	grail3.0022010901	Va	435	1	0	N/A
ABTL10	POPTR_0014s10890	eugene3.00140581	Va	423	2	1	N/A
ABTL11	POPTR_0014s16460	fgenesh4_pm.C_LG_XIV000486	Va	441	2	1	PtACT38
ABTL12	POPTR_0015s11290	grail3.0005031901	Va	440	3	2 (1 in 5' UTR)	PtACT39
ABTL13	POPTR_0017s09970	gw1.295.3.1	Va	400	2	1	PtACT40
ABTL14	POPTR_0019s14700	eugene3.00190987	Va	486	1	0	PtACT44
AMATL1	POPTR_0003s01420	eugene3.00030070	Va	454	2	1	PtACT52	Anthraniloyl-CoA:Methanol AcylTransferase-Like [13]
AMATL2	POPTR_0013s11650b	gw1.41.263.1	Va	427	2	1	PtACT51	v1.1 sequence used for phylogenetic analysis
AMATL3	POPTR_0001s00980 plus POPTR_0001s00970	gw1.29.221.1b	Va	459	2	1	N/A	manual sequence curation
AMATL4	POPTR_0001s00950	gw1.29.19.1	Va	462	3	2	PtACT50
HMTL1	POPTR_0001s45150b,c	gw1.I.5422.1b	Va	465	2	1	PtACT53	Tigloyl-CoA:(-)-13a-HydroxyMultiflorine-O-Tigloyltransferase-Like [15]; manual sequence curation
HMTL2	POPTR_0001s45160b,c	gw1.I.5436.1b	Va	465	2	1	N/A	manual sequence curation
HMTL3	POPTR_0001s45180	gw1.I.5447.1	Va	465	2	1	N/A
HMTL4	POPTR_0001s45190	gw1.I.5452.1	Va	449	2	1	N/A
HMTL5	POPTR_0001s45200	fgenesh4_pg.C_LG_I003141	Va	345	2	1	N/A
HMTL6	POPTR_0001s45210	grail3.0051000601	Va	469	2	1	PtACT54
HMTL7	POPTR_0011s15660	gw1.XI.960.1	Va	465	2	1	N/A
CHATL1	POPTR_0013s07220	fgenesh4_pm.C_LG_XIII000317	Va	440	2	1	PtACT46	Acetyl-CoA:Cis-3-Hexen-1-ol AcetylTransferase-Like [14]
CHATL2	POPTR_0013s07230	eugene3.00130737	Va	456	2	1	PtACT45
CHATL3	POPTR_0013s07240	eugene3.00130740	Va	459	2	1	PtACT47
CHATL4	POPTR_0019s01680	eugene3.01170065	Va	452	2	1	PtACT48
CHATL5	POPTR_0019s01700 plus POPTR_0019s01690	eugene3.01170066	Va	451	2	1	PtACT65
CHATL6	POPTR_0019s06040	grail3.0065010701	Va	460	2	1	PtACT49
HCT1	POPTR_0003s18210b	eugene3.00031532	Vb	457	3	2	PtACT58	HydroxyCinnamoylTransferase; v1.1 sequence used for phylogenetic analysis
HCT2	POPTR_0018s11440 plus POPTR_0018s11450	estExt_fgenesh4_pm.C_LG_XVIII0344	Vb	430	2	1	PtACT60
HCT3	POPTR_0018s11380	estExt_fgenesh4_pg.C_LG_XVIII0910	Vb	440	2	1	PtACT64
HCT4	POPTR_0018s11370	eugene3.00180947	Vb	440	2	1	PtACT63
HCT5	POPTR_0005s02820	fgenesh4_pg.C_scaffold_133000007	Vb	444	2	1	PtACT62
HCT6	POPTR_0001s03440	eugene3.02080010	Vb	431	3	2 (1 in 5' UTR)	PtACT59
HCT7	POPTR_0005s02810	eugene3.18780002	Vb	443	2	1	PtACT61
SHTL1	POPTR_0006s17880	fgenesh4_pm.C_scaffold_121000022	Vb	451	1	0	PtACT57	Spermidine HydroxycinnamoylTransferase-Like (Grienenberger et al. 2009. Plant J 58:246-259)
SHTL2	POPTR_0018s11840	fgenesh4_pg.C_LG_XVIII000954	Vb	455	1	0	PtACT56
n/a	n/a	fgenesh1_pg.C_scaffold_2984000001					PtACT4	obsolete model from v1.0; unanchored short scaffold
n/a	POPTR_0004s09540	eugene3.00040593		237			PtACT8	missing HXXXD domain; partial sequence
n/a	n/a	fgenesh1_pg.C_scaffold_165000045					PtACT15	obsolete model from v1.0; unanchored short scaffold; partial sequence
n/a	n/a	fgenesh1_pg.C_scaffold_2754000001					PtACT17	obsolete model from v1.0; unanchored short scaffold
n/a	n/a	eugene3.16300001					PtACT19	obsolete model from v1.1; unanchored short scaffold; partial sequence
n/a	n/a	fgenesh1_pg.C_scaffold_145000050					PtACT22	obsolete model from v1.0; unanchored short scaffold; partial sequence
n/a	n/a	fgenesh1_pg.C_scaffold_1532000001					PtACT23	obsolete model from v1.0; unanchored short scaffold; partial sequence
n/a	n/a	eugene3.00111166					PtACT25	obsolete model from v1.1; unanchored short scaffold; partial sequence
n/a	n/a	eugene3.00121073					PtACT36	missing HXXXD domain; partial sequence
n/a	POPTR_0660s00200	eugene3.00170007		73			PtACT74	short scaffold; partial sequence
n/a	POPTR_0005s02830	grail3.0133000501		335			PtACT79	missing HXXXD domain; BAHD-like
n/a	n/a	eugene3.00031450					PtACT86	missing HXXXD domain; partial sequence
aOnly a partial sequence is available due to sequence gaps.
bGene model contains structural annotation error. See notes for sequences used in phylogenetic analysis.
cModel correspondence for these two tandem duplicates here differs from the assignment in Phytozome.
dValidity of the predicted gene model is in question. The predicted v2.0 model contains two unusual short introns, while the v1.1 model contains a premature stop codon.
eSee Additional File 9: SupplementalSequences.txt for manually curated sequences.
