# Supplementary material for: Differential phylogenetic expansions in BAHD acyltransferases across five angiosperm taxa and evidence of divergent expression among Populus paralogues
Source: BMC Genomics. 2011 May 12;12:236. doi: 10.1186/1471-2164-12-236 (PMC3123328; doi:10.1186/1471-2164-12-236)
Supplement: Additional file 2 — Summary of Putative BAHD Acyltransferases in Arabidopsis thaliana, Medicago truncatula, Oryza sativa, and Vitis vinifera Genomes. BAHD acyltransferase loci are listed alphabetically by genus, then by clade, then by locus number. [file 1471-2164-12-236-S2.XLS]

## Sheet: Supplemental Table 2
Summary of Putative BAHD Acyltransferases in Arabidopsis thaliana, Medicago truncatula, Oryza sativa, and Vitis vinifera Genomes
Taxon	Gene Model		Clade	Protein Length	Exons	Introns	Notes
Arabidopsis thaliana
Arabidopsis	At1g03495		Ia	465	1	0	included as At3AT2 [4]
Arabidopsis	At1g03940		Ia	469	1	0	included as At3AT1 [4]
Arabidopsis	At3g29590		Ia	449	1	0	included as At5MaT [4, 10]
Arabidopsis	At3g29635		Ia	458	1	0
Arabidopsis	At3g29670		Ia	451	1	0
Arabidopsis	At3g29680		Ia	451	1	0
Arabidopsis	At5g39050		Ia	469	1	0
Arabidopsis	At5g39080		Ia	463	1	0
Arabidopsis	At5g39090		Ia	448	1	0
Arabidopsis	At5g61160		Ia	452	1	0
Arabidopsis	At2g39980		Ib	482	1	0
Arabidopsis	At3g50270		Ib	450	1	0
Arabidopsis	At3g50280		Ib	443	1	0
Arabidopsis	At3g50300		Ib	448	1	0
Arabidopsis	At5g01210		Ib	475	1	0
Arabidopsis	At5g07850		Ib	456	2	1
Arabidopsis	At5g07860		Ib	454	2	1
Arabidopsis	At5g07870		Ib	464	2	1
Arabidopsis	At5g23940		Ib	484	2	1
Arabidopsis	At5g38130		Ib	462	1	0
Arabidopsis	At5g42830		Ib	450	2	1
Arabidopsis	At5g67150		Ib	448	1	0
Arabidopsis	At3g23840		II	420	2	1
Arabidopsis	At4g24510		II	421	2	1	included as AtCER2 [20, 21]
Arabidopsis	At4g29250		II	460	2	1	not included in [3]
Arabidopsis	At1g24420		IIIa	436	1	0
Arabidopsis	At1g24430		IIIa	435	1	0
Arabidopsis	At3g26040		IIIa	442	1	0
Arabidopsis	At3g30280		IIIa	443	1	0
Arabidopsis	At4g15390		IIIa	446	1	0
Arabidopsis	At4g15400		IIIa	435	1	0
Arabidopsis	At5g23970		IIIa	428	1	0
Arabidopsis	At5g47950		IIIa	426	1	0
Arabidopsis	At5g47980		IIIa	443	1	0
Arabidopsis	At1g31490		IIIb	444	1	0
Arabidopsis	At1g32910		IIIb	464	2	1
Arabidopsis	At1g78990		IIIb	455	2	1
Arabidopsis	At5g16410		IIIb	480	2	1
Arabidopsis	At1g03390		Va	461	1	0
Arabidopsis	At1g27620		Va	442	2	1
Arabidopsis	At1g28680		Va	451	3	2
Arabidopsis	At2g23510		Va	451	3	2	included as AtSDT (Luo et al. 2009. Plant Cell 21:318-333)
Arabidopsis	At2g25150		Va	461	3	2	included as AtSCT (Luo et al. 2009. Plant Cell 21:318-333)
Arabidopsis	At2g40230		Va	433	1	0
Arabidopsis	At3g03480		Va	454	2	1	included as AtCHAT [14]
Arabidopsis	At3g48720		Va	430	2	1
Arabidopsis	At3g62160		Va	428	2	1
Arabidopsis	At4g31910		Va	458	3	2
Arabidopsis	At5g07080		Va	450	2	1
Arabidopsis	At5g17540		Va	461	2	1
Arabidopsis	At5g41040		Va	457	4	3	included as AtASFT (Molina et al. 2009. Plant Physiol 151:1317-1328)
Arabidopsis	At5g63560		Va	426	2	1
Arabidopsis	At2g19070		Vb	451	2	1	included as AtSHT (Grienenberger et al. 2009. Plant J 58:246-259)
Arabidopsis	At5g48930		Vb	433	2	1	included as AtHCT (Hoffman et al. 2005. Plant Biosystems 139:50-53)
Arabidopsis	At5g57840		Vb	443	4	3
Arabidopsis	At1g65445		pseudo	166	2	1	partial [3]
Arabidopsis	At1g65450		BAHD-like	286	1	0	partial [3]; insufficient match to DFGWG
Arabidopsis	At3g29636		pseudo	199	4	3	partial [3]
Arabidopsis	At3g29690		pseudo	180	2	1	partial [3]
Arabidopsis	At3g47170		BAHD-like	468	2	1	insufficient match to DFGWG
Arabidopsis	At4g13840		BAHD-like	428	2	1	insufficient match to DFGWG
Arabidopsis	At5g67160		BAHD-like	434	1	0	AtEPS1 (Zheng et al. 2009. Plant J 57:1040-1053), missing HXXXD domain
Medicago truncatula
Medicago	AC125389_1		Ia	477	1	0
Medicago	AC146549_1		Ia	476	1	0	included as MtMAT2 (Yu et al. 2008. Plant J 55:382-396)
Medicago	AC146549_16		Ia	478	1	0
Medicago	AC146566_6		Ia	468	1	0
Medicago	AC171168_6		Ia	468	1	0
Medicago	AC122728_29		Ib	294	3	2	unusual length
Medicago	AC122728_6		Ib	457	1	0
Medicago	AC122728_7		Ib	457	1	0
Medicago	AC140916_25		Ib	434	1	0
Medicago	AC153120_12		Ib	1159	5	4	unusual length; unusual number of introns
Medicago	AC153120_23		Ib	442	1	0
Medicago	AC153120_5		Ib	443	1	0
Medicago	AC153120_6		Ib	436	1	0
Medicago	AC159185_15		Ib	443	1	0
Medicago	AC174147_11		Ib	442	1	0
Medicago	AC174329_42		Ib	443	1	0
Medicago	AC203224_26		Ib	490	1	0
Medicago	CT961056_4		Ib	473	1	0
Medicago	CU179697_2		Ib	433	2	1
Medicago	CU179697_3		Ib	456	1	0
Medicago	CU179697_5		Ib	455	1	0
Medicago	CU179697_7		Ib	500	2	1
Medicago	CU179697_9		Ib	449	1	0
Medicago	CU326389_10		Ib	489	1	0
Medicago	AC144617_10		II	448	2	1
Medicago	AC155282_42		II	442	2	1
Medicago	CU137640_9		II	463	3	2
Medicago	AC123572_1		IIIa	416	1	0
Medicago	AC202368_14		IIIa	425	2	1
Medicago	CT573055_10		IIIa	439	1	0
Medicago	CT573055_3		IIIa	440	1	0
Medicago	CU137654_16		IIIb	473	2	1
Medicago	CU137654_6		IIIb	471	2	1
Medicago	CU137654_7		IIIb	471	2	1
Medicago	AC130805_25		Va	465	1	0
Medicago	AC148345_15		Va	462	2	1
Medicago	AC148345_20		Va	462	2	1
Medicago	AC148345_27		Va	459	2	1	likely same locus as AC171498_10; excluded
Medicago	AC148345_33		Va	445	2	1
Medicago	AC148345_36		Va	174	1	0	unusual length
Medicago	AC148345_40		Va	345	1	0
Medicago	AC148345_42		Va	174	1	0	unusual length; likely same locus as AC171498_24; excluded
Medicago	AC150566_3		Va	465	1	0	likely same locus as AC130805_25; excluded
Medicago	AC171498_10		Va	459	2	1
Medicago	AC171498_24		Va	459	2	1
Medicago	CT954252_19		Va	435	2	1
Medicago	CU062659_17		Va	411	3	2
Medicago	AC121233_52		Vb	420	2	1	likely same locus as AC160096_30; excluded
Medicago	AC122170_18		Vb	456	1	0
Medicago	AC125477_25		Vb	457	1	0	likely same locus as AC135313_21; excluded
Medicago	AC135313_21		Vb	457	1	0
Medicago	AC147000_9		Vb	457	1	0
Medicago	AC148816_10		Vb	466	1	0
Medicago	AC148816_15		Vb	466	1	0
Medicago	AC160096_30		Vb	420	2	1
Medicago	CT954272_38		Vb	456	1	0	likely same locus as AC122170_18; excluded
Oryza sativa	Previous Modela	New Modelb
Oryza	12001.m08401	13101.m02017	Ia	623	3	2	unusual length
Oryza	12002.m07961	13102.m03071	Ia	489	1	0
Oryza	12002.m07964	13102.m03074	Ia	506	1	0
Oryza	12002.m07968	13102.m03078	Ia	396	2	1
Oryza	12002.m07974	13102.m03084	Ia	475	1	0
Oryza	12002.m07978	13102.m03089	Ia	468	1	0
Oryza	12002.m07985	13102.m03096	Ia	461	1	0
Oryza	12002.m07991	13102.m03103	Ia	335	2	1
Oryza	12002.m10770	13102.m06635	Ia	454	1	0
Oryza	12004.m10062	13104.m05276	Ia	467	1	0
Oryza	12004.m10347	13104.m05644	Ia	445	2	1
Oryza	12004.m10348	13104.m05646	Ia	413	2	1
Oryza	12006.m05257	13106.m00509	Ia	491	2	1
Oryza	12006.m05259	13106.m00510	Ia	490	2	1
Oryza	12006.m05260	13106.m00511	Ia	449	4	3
Oryza	12006.m05261	13106.m00512	Ia	486	2	1
Oryza	12008.m04910	13108.m00793	Ia	483	2	1
Oryza	12008.m04911	13108.m00794	Ia	470	2	1
Oryza	12010.m05570	13110.m02237	Ia	457	2	1
Oryza	12001.m12464	13101.m06813	Ib	484	1	0
Oryza	12004.m08162	13104.m02902	Ib	446	2	1
Oryza	12005.m07945	13105.m03925	Ib	481	1	0
Oryza	12006.m04875	13106.m00037	Ib	462	1	0
Oryza	12007.m04963	13107.m00442	Ib	476	1	0
Oryza	12008.m04343	13108.m00128	Ib	480	2	1
Oryza	12008.m04344	13108.m00129	Ib	534	1	0
Oryza	12008.m04346	13108.m00131	Ib	465	1	0
Oryza	12008.m04350	13108.m00135	Ib	485	2	1
Oryza	12008.m26422	13108.m00136	Ib	469	1	0
Oryza	12008.m08456	13108.m04880	Ib	446	2	1
Oryza	12011.m05536	13111.m01428	Ib	479	1	0
Oryza	12004.m10111	13104.m05340	II	438	2	1
Oryza	12004.m10111	13104.m11949	II	438	2	1	likely same locus as 13104.m05340; excluded
Oryza	12003.m10307	13103.m05828	II	473	2	1
Oryza	12001.m08165	13101.m01737	IIIb	461	2	1
Oryza	12001.m08169	13101.m01742	IIIb	461	2	1
Oryza	12004.m10093	13104.m05320	IIIb	467	2	1
Oryza	12006.m05305	13106.m00573	IIIb	601	3	2	unusual length
Oryza	12011.m08084	13111.m04223	IIIb	443	2	1
Oryza	12003.m09799	13103.m05161	IV	463	1	0
Oryza	12009.m06667	13109.m03682	IV	453	1	0
Oryza	12010.m05336	13110.m01980	IV	437	2	1
Oryza	12010.m05338	13110.m01982	IV	435	2	1
Oryza	12010.m065196	13110.m01983	IV	435	1	0	likely same locus as 12010.m05338; excluded
Oryza	12001.m06797	13101.m00077	Va	469	2	1
Oryza	12001.m07463	13101.m00875	Va	438	1	0
Oryza	12001.m07526	13101.m00955	Va	420	2	1
Oryza	12001.m08413	13101.m02031	Va	440	2	1
Oryza	12001.m08945	13101.m02626	Va	456	1	0
Oryza	12001.m10551	13101.m04414	Va	447	2	1
Oryza	12001.m10552	13101.m04415	Va	425	2	1
Oryza	12003.m09598	13103.m04918	Va	457	2	1
Oryza	12004.m06185	13104.m00818	Va	426	1	0
Oryza	12004.m06213	13104.m00851	Va	432	1	0
Oryza	12004.m06424	13104.m01075	Va	442	1	0
Oryza	12004.m09248	13104.m04238	Va	450	2	1
Oryza	12005.m04991	13105.m00466	Va	437	2	1
Oryza	12005.m05022	13105.m00506	Va	445	1	0
Oryza	12005.m05165	13105.m00682	Va	467	1	0
Oryza	12005.m05379	13105.m00960	Va	440	2	1
Oryza	12005.m06391	13105.m02102	Va	433	2	1
Oryza	12005.m06529	13105.m02257	Va	465	2	1
Oryza	12005.m06808	13105.m02576	Va	478	1	0
Oryza	12006.m05344	13106.m00632	Va	464	2	1
Oryza	12006.m08485	13106.m04091	Va	432	2	1
Oryza	12006.m09382	13106.m05163	Va	405	2	1
Oryza	12006.m09490	13106.m05324	Va	451	1	0
Oryza	12007.m05853	13107.m01462	Va	452	2	1
Oryza	12007.m07907	13107.m03753	Va	444	2	1
Oryza	12010.m03590	13110.m00064	Va	328	2	1
Oryza	12010.m03591	13110.m00065	Va	465	2	1
Oryza	12010.m03593	13110.m00067	Va	497	4	3
Oryza	12010.m03594	13110.m00068	Va	435	1	0
Oryza	12010.m03753	13110.m00245	Va	422	1	0
Oryza	12010.m03756	13110.m00248	Va	423	1	0
Oryza	12010.m06411	13110.m03243	Va	554	2	1
Oryza	12011.m07014	13111.m03011	Va	463	3	2
Oryza	12002.m09071	13102.m04425	Vb	443	3	2
Oryza	12004.m09197	13104.m04162	Vb	443	4	3	likely same locus as 12004.m101565; excluded
Oryza	12004.m101565	13104.m04160	Vb	443	3	2
Oryza	12004.m35364	13104.m04163	Vb	443	3	2	likely same locus as 12004.m101565; excluded
Oryza	12006.m05577	13106.m00901	Vb	446	1	0
Oryza	12006.m05583	13106.m00907	Vb	434	1	0
Oryza	12008.m05175	13108.m01109	Vb	459	2	1
Oryza	12008.m08279	13108.m04655	Vb	256	2	1	unusual length
Oryza	12008.m08281	13108.m04657	Vb	443	2	1
Oryza	12008.m26535	13108.m04658	Vb	443	2	1	likely same locus as 12008.m08281; excluded
Oryza	12009.m05698	13109.m02436	Vb	441	2	1
Oryza	12011.m04992	13111.m00836	Vb	448	2	1
Vitis vinifera
Vitis	GSVIVP00029205001		Ia	458	1	0
Vitis	GSVIVP00029208001		Ia	457	1	0
Vitis	GSVIVP00014853001		Ib	413	3	2
Vitis	GSVIVP00014854001		Ib	457	1	0
Vitis	GSVIVP00018284001		Ib	474	2	1
Vitis	GSVIVP00019525001		Ib	347	3	2
Vitis	GSVIVP00019527001		Ib	437	1	0
Vitis	GSVIVP00019528001		Ib	448	1	0
Vitis	GSVIVP00021474001		Ib	457	3	2
Vitis	GSVIVP00037690001		Ib	486	2	1
Vitis	GSVIVP00037693001		Ib	593	2	1
Vitis	GSVIVP00015096001		II	429	2	1
Vitis	GSVIVP00031637001		II	435	2	1
Vitis	GSVIVP00032576001		II	449	2	1
Vitis	GSVIVP00031153001		II	443	2	1
Vitis	GSVIVP00015540001		IIIa	520	2	1
Vitis	GSVIVP00031254001		IIIa	330	1	0
Vitis	GSVIVP00035108001		IIIa	456	2	1
Vitis	GSVIVP00001216001		IIIb	450	1	0
Vitis	GSVIVP00006805001		IIIb	464	3	2
Vitis	GSVIVP00006807001		IIIb	454	3	2
Vitis	GSVIVP00006814001		IIIb	461	2	1
Vitis	GSVIVP00006817001		IIIb	461	2	1
Vitis	GSVIVP00006825001		IIIb	413	4	3
Vitis	GSVIVP00006837001		IIIb	461	2	1
Vitis	GSVIVP00029716001		IIIb	470	2	1
Vitis	GSVIVP00029719001		IIIb	466	3	2
Vitis	GSVIVP00029720001		IIIb	471	2	1
Vitis	GSVIVP00001202001		Va	445	2	1
Vitis	GSVIVP00001204001		Va	325	3	2
Vitis	GSVIVP00002990001		Va	446	2	1
Vitis	GSVIVP00003212001		Va	451	3	2
Vitis	GSVIVP00003215001		Va	451	2	1
Vitis	GSVIVP00003220001		Va	451	2	1
Vitis	GSVIVP00009436001		Va	451	2	1
Vitis	GSVIVP00012869001		Va	448	3	2
Vitis	GSVIVP00013875001		Va	459	2	1
Vitis	GSVIVP00014562001		Va	450	2	1
Vitis	GSVIVP00016799001		Va	464	1	0
Vitis	GSVIVP00017980001		Va	433	2	1
Vitis	GSVIVP00022386001		Va	456	2	1
Vitis	GSVIVP00023980001		Va	463	1	0
Vitis	GSVIVP00025220001		Va	449	3	2	high homology to VlAMAT [13]
Vitis	GSVIVP00028244001		Va	424	3	2
Vitis	GSVIVP00029106001		Va	435	2	1
Vitis	GSVIVP00029327001		Va	577	2	1
Vitis	GSVIVP00001546001		Vb	874	2	1	unusual length
Vitis	GSVIVP00017173001		Vb	503	3	2
Vitis	GSVIVP00017176001		Vb	457	2	1
Vitis	GSVIVP00017179001		Vb	473	2	1
Vitis	GSVIVP00017191001		Vb	375	6	5	unusual number of introns
Vitis	GSVIVP00025189001		Vb	429	2	1
Databases used were TAIR9 for Arabidopsis [45], MtDB v2.0 for Medicago [48], Rice Genome Annotation Database releases 5 and 6.1 for Oryza [46, 47], and the Genoscope 8X browser for Vitis [49].
aOutput for original BLASTP searches came from release 5; this nomenclature was used in Figs. 2-4 and in Additional file 3.
bUpdated genome release 6.1 shown for correspondence purposes.
