# Supplementary material for: Differential phylogenetic expansions in BAHD acyltransferases across five angiosperm taxa and evidence of divergent expression among Populus paralogues
Source: BMC Genomics. 2011 May 12;12:236. doi: 10.1186/1471-2164-12-236 (PMC3123328; doi:10.1186/1471-2164-12-236)
Supplement: Additional file 6 — Duplications and Retrotransposons Associated With Populus BAHD Acyltransferase Genes. Genes are organized as in Additional file 1. [file 1471-2164-12-236-S6.XLS]

## Sheet: Supplemental Table 3
Duplications and Retrotransposons Associated with Populus BAHD Acyltransferase Genes
Gene Model v2.0	Namea	Duplication Typeb	Retrotransposonc	Gene Partner(s)	Notes
POPTR_0001s40570	MATL1	local (3)	5' and 3'	MATL2, MATL3	POPTR_0001s40580 is a transposon, POPTR_0001s40590 is a partial BAHD, POPTR_0001s40610 is a transposon
POPTR_0001s40600	MATL2	local (3)	5' and 3'	MATL1, MATL3
POPTR_0001s40620	MATL3	local (3)	5'	MATL1, MATL2
POPTR_0001s45940	MATL4
POPTR_0004s09280	MATL5
POPTR_0004s09520	MATL6	local (3)		MATL7, MATL8	POPTR_0001s09540 is a partial BAHD
POPTR_0004s09530	MATL7	local (3)		MATL6, MATL8
POPTR_0004s09550	MATL8	local (3)	5' and 3'	MATL6, MATL7
POPTR_0004s10330	MATL9
POPTR_0004s10920	MATL10
POPTR_0004s11990	MATL11		3'
POPTR_0004s18920	MATL12		5' and 3'	MATL10, MATL13 (RE)c
POPTR_0004s19020	MATL13		5' and 3'	MATL10, MATL12 (RE)c
POPTR_0009s02480	MATL14
POPTR_0009s06800	MATL15
POPTR_0010s21520	MATL16
POPTR_0017s13040	MATL17
POPTR_0019s14060	MATL18
POPTR_0003s05570	ATL1	local (3)	5' and 3'	ATL2, ATL3
POPTR_0003s05580	ATL2	local (3)		ATL1, ATL3
POPTR_0003s05590	ATL3	local (3)		ATL1, ATL2
POPTR_0006s09870	ATL4	salicoid		ATL11
POPTR_0008s06520	ATL5	salicoid		ATL6
POPTR_0010s19980	ATL6	salicoid	3'	ATL5
POPTR_0012s12890	ATL7	salicoid		ATL10
POPTR_0014s02560	ATL8	local		ATL9
POPTR_0014s02570	ATL9	local		ATL8
POPTR_0015s12810	ATL10	salicoid	3'	ATL7
POPTR_0016s11990	ATL11	salicoid	5'	ATL4
POPTR_0001s32660	CERL1
POPTR_0005s05380	CERL2
POPTR_0005s19690	CERL3		5' and 3'	CERL1
POPTR_0013s03730	CERL4
POPTR_0018s01250	CERL5
POPTR_0001s31750	AATL1
POPTR_0002s01180	AATL2	salicoid		AATL4
POPTR_0004s01720	AATL3
POPTR_0005s27190	AATL4	salicoid		AATL2
POPTR_0006s01180	AATL5	local	5'	AATL6
POPTR_0006s01190	AATL6	local		AATL5
POPTR_0006s03260	AATL7
POPTR_0006s03450	AATL8
POPTR_0007s00580	AATL9
POPTR_0007s00980	AATL10	salicoid		AATL20
POPTR_0008s18070	AATL11	salicoid		AATL14
POPTR_0010s06380	AATL12	local		AATL13	POPTR_0010s06400 is a partial BAHD
POPTR_0010s06390	AATL13	local	3'	AATL12
POPTR_0010s06410	AATL14	salicoid	5' and 3'	AATL11 (sal), AATL15 (RE)c
POPTR_0010s06640	AATL15		5' and 3'	AATL11, AATL14 (RE)c
POPTR_0011S12490	AATL16	local		AATL17	POPTR_0011s12480, POPTR_0011s12490 and POPTR_0011s12500, POPTR_0011s12510 appear to form duplicate segments
POPTR_0011s12510	AATL17	local		AATL16
POPTR_0015s14800	AATL18
POPTR_0015s14850	AATL19
POPTR_0017s04320	AATL20	salicoid		AATL10
POPTR_0017s05330	AATL21
POPTR_0017s05810	AATL22
POPTR_0019s01520	AATL23	local		AATL24	POPTR_0019s01530 is a partial BAHD
POPTR_0019s01540	AATL24	local		AATL23
POPTR_0001s01020	CFATL1
POPTR_0007s15050	CFATL2		5'
POPTR_0001s33390	ABTL1	salicoid		ABTL13
POPTR_0002s03350	ABTL2	salicoid		ABTL5
POPTR_0002s24610	ABTL3		3'
POPTR_0004s05280	ABTL4		3'
POPTR_0005s25250	ABTL5	salicoid		ABTL2
POPTR_0006s16070	ABTL6		3'
POPTR_0008s07130	ABTL7	salicoid		ABTL9
POPTR_0010s18720 plus POPTR_0010s18710	ABTL8
POPTR_0010s19360	ABTL9	salicoid		ABTL7
POPTR_0014s10890	ABTL10
POPTR_0014s16460	ABTL11
POPTR_0015s11290	ABTL12
POPTR_0017s09970	ABTL13	salicoid	5' and 3'	ABTL1
POPTR_0019s14700	ABTL14
POPTR_0003s01420	AMATL1		5'
POPTR_0013s11650	AMATL2		5' and 3'	AMATL1 (RE)c
POPTR_0001s00980 plus POPTR_0001s00970	AMATL3	local	5'	AMATL4	POPTR_0001s00960 is a partial BAHD
POPTR_0001s00950	AMATL4	local	3'	AMATL3
POPTR_0001s45150	HMTL1	local x2	3'	HMTL2 (loc1), HMTL3-6 (loc2)
POPTR_0001s45160	HMTL2	local x2		HMTL1 (loc1), HMTL3-6 (loc2)
POPTR_0001s45180	HMTL3	local (4) x2	5'	HMTL1-2 (loc2), HMTL4-6 (loc3)	locus inverted relative to other HMTL genes
POPTR_0001s45190	HMTL4	local (4) x2	5' and 3'	HMTL1-2 (loc2), HMTL3 (loc3), HMTL5-6 (loc3)
POPTR_0001s45200	HMTL5	local (4) x2	5'	HMTL1-2 (loc2), HMTL3-4 (loc3), HMTL6 (loc3)
POPTR_0001s45210	HMTL6	salicoid, local (4) x2		HMTL1-2 (loc2), HMTL3-5 (loc3), HMTL7 (sal)
POPTR_0011s15660	HMTL7	salicoid		HMTL6
POPTR_0013s07220	CHATL1	local (3)		CHATL2, CHATL3
POPTR_0013s07230	CHATL2	local (3)		CHATL1, CHATL3
POPTR_0013s07240	CHATL3	salicoid, local (3)	5'	CHATL1-2 (loc), CHATL6 (sal)
POPTR_0019s01680	CHATL4	local	5'	CHATL5
POPTR_0019s01700 plus POPTR_0019s01690	CHATL5	local	3'	CHATL4
POPTR_0019s06040	CHATL6	salicoid	5'	CHATL3
POPTR_0003s18210	HCT1	salicoid		HCT6
POPTR_0018s11440 plus POPTR_0018s11450	HCT2		3'
POPTR_0018s11380	HCT3	local		HCT4
POPTR_0018s11370	HCT4	local		HCT3
POPTR_0005s02820	HCT5	local		HCT7
POPTR_0001s03440	HCT6	salicod		HCT1
POPTR_0005s02810	HCT7	local		HCT5
POPTR_0006s17880	SHTL1	salicoid	5' and 3'	SHTL2
POPTR_0018s11840	SHTL2	salicoid		SHTL1
aGene names indicated in red are members of large Populus-dominated subclades
bNumbers in parentheses indicate the number of genes in a local array with more than two members, while "x2" indicates two distinct local duplications.
cPresence of multiple retrotransposon BLAST hits within 10 kb of the 5' and/or 3' end of the gene model.
dLikely partner(s) for a putative duplication event by retrotransposition.
