# Supplementary material for: Differential phylogenetic expansions in BAHD acyltransferases across five angiosperm taxa and evidence of divergent expression among Populus paralogues
Source: BMC Genomics. 2011 May 12;12:236. doi: 10.1186/1471-2164-12-236 (PMC3123328; doi:10.1186/1471-2164-12-236)
Supplement: Additional file 9 — Manually Curated Populus BAHD Acyltransferase Protein and CDS Sequences. Data provided for sequences noted in Additional File 1. [file 1471-2164-12-236-S9.TXT]

Manually Curated Populus BAHD Acyltransferase Protein and CDS Sequences

>CERL1_pmanual [POPTR_0001s32660 eugene3.00012234 both contained extra 2nd intron]
MVSCKEDQNLVYDIKLSSAGPGRITGSDVIHEPNGMDLAMKLPYLKGVYFFNSQACQGLTIMQIKGSMFYWLNDYYTVCGRFQRTEAGRPYMKCNDCGVRIVEARCSKTVDEWLETRDCSLDNLLIYHSPIGPELFFSPSLYMQVTKFKCGGMSLGISWAHIIGDVYSASECLNSWGQFLAGLKSYGPLKLTKSPTGLEDSKSPSVGTQEPVSLKQVDPVGDLWVTANNCKMETFSFHLSASQVSQLHSRIWGPSGIAKIPFFESLCAIMWQCIAKAKDGLEPKVVTLCKKDPNNPKDGILSNSQIISSVKADSSVVDADLQELATLLVDQATEENSQIEEVVEKDNGVFDYIVYGANLTFVDLEETNFYGLEWNGHKPEAVHYSIQGVGDEGAVMVLPWPKDSGTDGNIGRIVVVTLPENEVVKLRFELQKNGLMLEDDIDS

>CERL1_CDSmanual
ATGGTTTCTTGCAAGGAGGATCAAAATTTGGTCTATGACATTAAACTATCATCTGCTGGACCGGGTCGTATTACTGGTTCGGACGTGATTCACGAGCCCAATGGCATGGACTTGGCCATGAAGCTTCCCTATCTAAAAGGTGTCTACTTTTTTAACAGCCAAGCATGCCAAGGATTGACCATCATGCAAATTAAGGGAAGCATGTTTTACTGGCTTAACGACTACTATACAGTTTGTGGCCGCTTCCAGCGAACGGAGGCTGGACGGCCATACATGAAATGTAATGACTGTGGTGTGAGGATTGTAGAGGCTCGGTGCAGCAAGACAGTCGATGAATGGCTAGAAACAAGGGATTGTTCTCTTGACAATCTTCTTATTTACCATTCACCTATTGGTCCTGAATTATTTTTCTCTCCTTCGCTTTACATGCAGGTAACCAAGTTCAAATGTGGAGGAATGTCCTTGGGCATTAGCTGGGCCCATATAATTGGAGATGTGTATTCAGCTTCGGAGTGCCTCAACTCCTGGGGCCAATTCCTGGCTGGTCTTAAGTCGTATGGGCCTTTGAAGCTCACAAAATCACCCACTGGGCTTGAAGATTCCAAGAGCCCATCTGTGGGTACCCAGGAACCCGTTTCTCTGAAACAGGTCGACCCGGTTGGTGACCTCTGGGTAACTGCCAATAACTGCAAAATGGAAACTTTTTCATTCCATTTATCTGCTTCGCAAGTATCTCAATTACACTCAAGAATTTGGGGTCCGAGTGGAATTGCCAAGATCCCATTTTTTGAGTCGCTGTGTGCTATAATGTGGCAATGCATAGCCAAAGCTAAAGATGGGCTTGAGCCTAAAGTTGTCACCCTCTGCAAGAAAGATCCCAACAACCCTAAAGATGGGATTTTGAGCAACAGTCAAATTATAAGTTCAGTCAAGGCAGATTCCTCAGTTGTGGACGCAGATTTGCAAGAGCTGGCCACGTTGCTGGTTGATCAAGCCACAGAGGAGAATAGCCAAATTGAAGAGGTGGTGGAAAAGGATAATGGAGTATTTGATTACATTGTGTACGGTGCAAATTTGACATTTGTGGACTTAGAAGAGACTAATTTTTATGGACTGGAATGGAATGGACATAAACCAGAAGCTGTGCACTATAGCATCCAAGGTGTTGGAGATGAAGGAGCTGTTATGGTACTTCCATGGCCAAAAGATTCAGGCACGGATGGCAACATTGGAAGGATCGTGGTGGTAACTCTGCCTGAAAATGAGGTGGTGAAGCTCAGATTTGAGCTGCAAAAAAATGGTCTGATGCTTGAAGATGACATCGATTCCTGA

>CERL4_pmanual [POPTR_0013s03730 missing sequence data]
MVKKNSRVSVHSMLTAVSSQPVGSGKTHPLSVLDHAMGLHTVHVVXXXXKNPFGIFDVDPLRIALSEVLCLYPQVTGRLTRGESGNWLVKCNDAGVRVLRAKVEATMDEWLRSADSSEEKDLTFWEEIPEEPSTWSPFRIQVNEFEGGGVAFGLSCTHMNADPTSITILFKSWIESHRQEPIEHPPLFSSTTLHHQQVPNTSTKSDNYCATKGNAETPSVKMVTATFKFSDSAIKKWLDEVHDQCAKATPFELLAALFWTRVAHLKAPKNDNKHSLSICLDFRRLVQPPISLGYFGNALHFSLLTLDEEEMDYGKLGHVVELVHRHISDVREEEVWSVVDWFESQKEEGGKYAEPFRMYGPELTCVSMEHIIIGHKSLMFSASFKSDEKPVHVSCHVGNVRGEGLIVVLPSVEEGLARTVMVTLPEEEMPKLCEDQAIQCLQPTMLIGGR 

>CERL4_CDSmanual
ATGGTGAAAAAAAATAGCAGGGTTAGTGTCCATTCAATGTTAACGGCAGTATCCAGTCAGCCAGTCGGGTCGGGTAAAACTCATCCATTATCAGTACTTGATCATGCAATGGGTCTCCATACAGTACATGTAGTTTTNNNNNNNNNGAAAAACCCATTTGGGATTTTTGACGTAGATCCTTTAAGGATTGCTCTGTCAGAGGTTCTTTGTTTGTACCCACAAGTTACGGGTCGGTTGACCCGAGGGGAGTCGGGTAATTGGTTAGTGAAGTGTAATGATGCTGGTGTTAGAGTTCTGAGAGCAAAAGTTGAGGCCACCATGGATGAATGGCTGAGATCAGCTGATAGTTCAGAGGAGAAAGATTTAACGTTTTGGGAGGAAATTCCCGAGGAACCTAGTACATGGTCACCCTTCCGAATTCAGGTAAATGAATTTGAAGGAGGAGGTGTAGCTTTTGGGCTAAGTTGTACACACATGAATGCAGACCCAACTTCCATAACTATACTCTTCAAATCCTGGATTGAGAGTCACCGCCAGGAGCCCATTGAGCACCCACCCCTGTTCAGCTCAACCACCCTCCATCACCAACAAGTTCCTAATACTAGCACTAAATCAGACAATTACTGTGCAACTAAGGGCAATGCAGAAACTCCCTCGGTGAAAATGGTCACAGCCACGTTCAAGTTCTCTGATTCAGCAATCAAGAAATGGCTTGACGAAGTGCATGATCAATGTGCTAAAGCTACTCCTTTTGAATTGCTAGCTGCACTCTTTTGGACACGTGTTGCACATCTAAAGGCTCCAAAAAATGACAACAAACACTCCCTCTCAATTTGCTTGGACTTTAGAAGGCTAGTGCAGCCACCAATTTCTCTTGGTTACTTTGGCAATGCATTGCATTTTTCACTGCTGACACTAGATGAGGAAGAAATGGACTACGGTAAGTTGGGACATGTGGTGGAGTTGGTGCATCGCCATATTTCAGATGTACGGGAAGAGGAGGTTTGGTCTGTTGTAGATTGGTTTGAATCACAGAAGGAAGAGGGAGGGAAGTATGCAGAACCTTTCAGAATGTATGGTCCTGAGCTAACTTGTGTCAGCATGGAACACATAATAATAGGGCATAAATCGTTGATGTTCTCAGCAAGTTTCAAGAGTGATGAAAAACCAGTTCACGTTTCATGTCATGTTGGAAATGTGAGGGGTGAAGGTCTGATTGTGGTGCTGCCTTCAGTAGAAGAAGGGCTTGCAAGGACAGTGATGGTAACCTTGCCAGAGGAGGAGATGCCTAAATTATGCGAGGATCAAGCTATCCAGTGTCTACAACCAACAATGCTGATAGGTGGAAGATAA

>CERL5_pmanual [POPTR_0018s01250 with edited exons]
MADITYICKRTVVSTKPVQPGKHCSLSVLDRLMEQNHLRSVYYFRTPGGREPGELTKKLRESLSEMLTCFPIVTGRLLKDPKGHWLIKCNDAGVRMVEARIKGSVEDWLKSVDREKELMLVHWEEMYHKPYFWSTFYVQITEFGEGGLAIGLSCFHLLADPTCATMFVKAWADVTLTGKMLNPPLFHQLPPRRPGRKNPNHEPYMELINCYKPIADKTNLVSDTKHATIALAFSDPMVRACMANGQAMNAFDQSSPSPFEALAGLFWVCISKLKGAGDGLIDMSICLDMRNVLHLDNGFFGNCMVYNKVNSKSLKEHKLSDVAKAIGEVMAKMDNDGITDLIEWLEHNDYQSPPPMNGCELMCASLEAVDPYLAVFEEGFVPIRVSSYVEPVVGAGHVLVLPSPPCEGPLSRTVMVTLPEDEAARLCEDDLILHFSPTILMGVNN

>CERL5_CDSmanual
ATGGCTGATATCACCTACATTTGCAAACGCACTGTTGTTAGCACAAAACCAGTGCAACCAGGAAAACACTGCTCGCTTTCAGTTTTAGATCGCCTTATGGAACAAAACCACCTAAGATCTGTGTACTATTTTCGAACCCCAGGAGGGAGGGAGCCTGGAGAATTAACCAAGAAGCTAAGAGAGTCTCTGTCTGAAATGCTTACATGTTTTCCTATAGTGACAGGCAGGCTGTTGAAGGACCCGAAAGGTCATTGGTTGATCAAGTGCAATGATGCTGGCGTAAGAATGGTGGAGGCTAGAATAAAAGGAAGTGTTGAAGACTGGTTAAAGAGTGTAGATAGAGAGAAGGAGCTTATGCTTGTTCACTGGGAAGAAATGTACCATAAGCCTTATTTTTGGTCTACCTTCTATGTTCAGATAACTGAATTTGGCGAAGGTGGACTAGCAATTGGCTTGAGCTGCTTTCACCTGCTAGCTGATCCCACTTGTGCCACCATGTTCGTTAAGGCCTGGGCCGACGTGACACTCACCGGGAAAATGCTCAACCCTCCTCTTTTCCATCAGCTGCCGCCTCGAAGACCTGGCAGGAAGAATCCCAACCACGAGCCTTACATGGAGTTGATCAATTGCTATAAACCTATTGCTGATAAAACAAATTTGGTATCTGACACGAAGCATGCGACTATTGCTCTTGCATTTTCGGACCCTATGGTCCGAGCTTGCATGGCAAATGGTCAAGCCATGAACGCATTCGATCAGTCTAGCCCGTCACCATTCGAGGCACTGGCCGGGTTATTTTGGGTTTGTATAAGCAAATTGAAAGGAGCAGGAGACGGTCTTATAGACATGTCTATATGTTTAGACATGAGAAATGTGCTGCACCTGGATAATGGATTTTTCGGAAACTGCATGGTATATAACAAAGTTAACTCAAAGTCCTTAAAAGAACACAAGTTATCGGATGTTGCTAAGGCAATCGGAGAAGTCATGGCAAAAATGGACAATGATGGGATCACTGACTTGATCGAATGGCTTGAACATAATGATTATCAATCTCCTCCTCCGATGAATGGCTGTGAACTCATGTGTGCTAGCTTGGAAGCCGTGGACCCCTATTTAGCTGTGTTTGAAGAAGGATTTGTCCCAATTCGTGTGTCCTCCTATGTGGAACCAGTTGTGGGGGCAGGACATGTTTTGGTCCTTCCATCGCCGCCGTGCGAGGGTCCATTGAGCAGGACAGTCATGGTTACACTCCCGGAAGATGAGGCGGCTAGACTATGTGAAGATGATCTCATTCTGCATTTCTCTCCAACTATTTTAATGGGGGTGAATAATTAA 

>AATL7_pmanual [POPTR_0006s03260 (extra 5�-intron) fgenesh4_pg.C_LG_VI000275]
MEVQILSRKLIAPSSPTPPHLQNLKVSCFDQLAPSIYLPCIFYYPADGENNGKRSKEMEKSLAETLSLFYPLGGRYIKDEFSVECNDMGAEFLEAKVGGFLSQLLEREERESEMASHLVAPLFQTENSPLVIVQFNMFECGGLAIGISIAHRIADAFTIGTFINAWATACRIGSEKVHCRPSFQLGSLFPPKEMPSSSATAPGTDIKIIRRRFVFDGHTLSKLKAIARGGPSLLGLTFNMRGKTAMTTPDYSCGNFVNWANAQFMPDDEIKMELHHFVNRVHDAISTTTHDCAKASNSDDIYSMVSSKAREVGEALGEGNVDTYMFSCWCRFPWYEADFGWGKPSWVSSVDVPTGIVMLMDTKDGDGIEVFLALDESSMLTLQQNLDKTISFTG

>AATL7_CDSmanual
ATGGAGGTTCAAATCTTATCTAGAAAACTGATAGCCCCTTCATCACCAACTCCACCGCACCTTCAAAACTTGAAAGTATCATGTTTTGACCAGCTTGCTCCTTCCATTTACTTACCATGCATTTTCTACTATCCAGCCGATGGTGAAAACAACGGAAAACGAAGCAAGGAAATGGAAAAATCATTAGCTGAAACCTTAAGCCTCTTTTACCCACTCGGGGGAAGATACATCAAGGACGAATTCTCAGTTGAGTGTAATGACATGGGAGCAGAGTTTTTGGAAGCCAAAGTTGGTGGTTTCTTATCTCAGCTTCTCGAAAGAGAAGAGCGTGAGTCTGAAATGGCGAGTCATCTGGTTGCACCACTATTCCAAACGGAGAACAGCCCTCTTGTGATAGTTCAATTCAACATGTTTGAATGTGGTGGACTGGCTATTGGTATATCTATCGCACACAGGATAGCTGATGCATTCACTATAGGTACATTCATCAATGCTTGGGCCACTGCTTGTCGAATTGGGAGTGAAAAGGTTCATTGTCGTCCAAGCTTCCAATTGGGTTCTCTCTTTCCACCCAAAGAAATGCCTTCGTCCAGTGCCACGGCTCCAGGAACGGACATCAAGATTATCAGGAGAAGGTTCGTGTTTGATGGCCATACTTTATCAAAACTGAAAGCAATTGCTAGAGGTGGCCCTTCCCTCCTCGGACTTACATTTAACATGCGAGGGAAGACAGCTATGACTACTCCGGACTATTCCTGTGGAAACTTTGTTAATTGGGCGAATGCGCAGTTTATGCCAGATGATGAGATCAAGATGGAGCTTCATCACTTCGTGAATCGGGTGCACGACGCCATAAGCACCACCACCCATGATTGTGCAAAAGCTTCAAATAGTGATGACATTTACTCTATGGTGTCCAGTAAGGCGAGGGAGGTGGGTGAAGCACTTGGGGAAGGCAATGTAGATACCTATATGTTCAGTTGCTGGTGTCGGTTCCCATGGTATGAAGCAGATTTTGGATGGGGAAAACCCTCTTGGGTGAGTAGCGTGGACGTACCAACTGGCATTGTTATGCTTATGGACACTAAAGATGGTGATGGAATTGAAGTATTTCTAGCCTTGGATGAAAGCAGCATGCTTACTCTTCAGCAAAATCTGGACAAAACTATTTCGTTCACTGGCTAG

>AATL12_pmanual [POPTR_0010s06380(extra intron) e_gw1.X.4991.1 (N�s and introns)]
MKIEIEVISNEIIKPSSPTPDHLRHYQLSFLDQISPPTYNPLLLFYPADGDVKINNIEKPNQLKQSLSEVLNLYYPLAGRIKDNLFVECNDEGIPFFQAEVKCRLPQVVENPEPSELNKLIPFALDDAEELPLGIQYNIFECGGIVIGLCISHKVGDASSLFTFIKYWAATARGEADHISRPEFISATLFPPINISGFKPATGITKEDVVTKRFVFRSSSIELLKEKCSPASGSLENQRPPSRVEALSVFIWQRFTAATKVESRPERIYSMVHAVNLRSRMEPPLPEYSFGNYYRIAFTIPSIDTGEENYNLVSQIRDSIGKVDKEYVKKLQKGSEHLGFMKEQAARFLRGEVVTLNFTSLCRFPLYEADFGWAKPIWVGSPSLTFKNLVVFMDTASGDGIEALVHLKEEDMAKFEEDEELLQYIVPTKC

>AATL12_CDSmanual
ATGAAGATTGAAATTGAAGTAATCTCCAACGAGATCATCAAGCCATCTTCTCCAACCCCAGATCACCTTCGCCATTACCAGCTCTCCTTTCTTGATCAAATCTCTCCCCCAACCTATAACCCTTTGCTCCTCTTCTATCCAGCAGACGGTGATGTCAAGATCAACAACATAGAGAAACCTAACCAGCTCAAGCAATCCTTGTCTGAGGTCTTAAACCTTTACTATCCCTTAGCCGGACGTATTAAGGACAACCTTTTCGTAGAGTGCAACGATGAGGGCATTCCATTTTTCCAGGCAGAAGTCAAGTGCCGACTTCCACAAGTTGTTGAGAATCCAGAACCTAGTGAACTCAACAAGTTGATCCCATTTGCACTAGATGATGCTGAAGAACTGCCTCTAGGCATCCAGTACAACATCTTTGAGTGTGGTGGAATTGTTATTGGTCTGTGCATCTCACACAAAGTTGGAGATGCATCATCACTGTTCACGTTTATCAAATATTGGGCTGCCACTGCTCGTGGAGAAGCAGATCACATATCAAGACCAGAGTTTATCTCTGCAACTCTCTTCCCACCTATCAACATATCAGGGTTTAAACCAGCCACTGGTATCACTAAAGAAGATGTTGTGACAAAAAGGTTCGTGTTCCGCTCCTCTTCAATAGAGCTGCTAAAAGAAAAATGCAGTCCTGCAAGTGGAAGCTTGGAAAATCAGCGACCACCATCACGTGTTGAGGCCTTGTCAGTATTCATATGGCAACGCTTCACAGCTGCCACTAAAGTAGAATCAAGACCTGAAAGAATTTACTCCATGGTTCATGCAGTGAACCTGCGCTCGAGGATGGAACCTCCGCTCCCAGAATACTCCTTCGGAAACTACTATCGGATTGCATTCACAATTCCATCCATTGATACTGGCGAGGAAAACTACAATCTTGTTAGTCAGATCAGAGACTCAATTGGTAAAGTTGACAAAGAATACGTGAAGAAACTTCAAAAGGGCAGTGAGCACTTGGGCTTCATGAAAGAACAAGCTGCAAGATTTCTCAGAGGTGAGGTGGTTACTTTGAACTTCACAAGCTTGTGCAGGTTTCCTTTGTATGAAGCTGATTTTGGGTGGGCGAAACCTATATGGGTAGGCTCTCCAAGTCTCACCTTCAAGAACCTAGTTGTTTTCATGGACACTGCATCAGGTGATGGAATAGAAGCACTTGTGCACTTGAAGGAGGAAGACATGGCCAAATTCGAAGAGGATGAGGAGTTGCTTCAGTATATTGTACCAACCAAATGTTAA

>AMATL3_pmanual [POPTR_0001s00980+POPTR_0001s00970 edited from gw1.29.221.1]
MAPSSSLVSFKVRHRDPELVVPAKPVPYEQKQLSDVDDQEALRYQIPFIMFYDSNSNPCMEGEDQVKIIRAALAEALVYYYPLAGRLKEGPDGKLLVDCTGEGVLFLEADADTTLELLEDTIQPPCPYLDQLLYNVPGSTGIVGCPLLLIQVTRLMCGGFVFAIRWSHIIADAVGMSKFLNTIAEMVPGATKPSFLPVWQRELLNARDPPRATYEHHEFDEVNDTDFGTMNDDTIIVHKSFFFGPREMSSIRKHLPPHLRASSSFLVLTACLWKCRTIATQLDPNEIVRVSYMVTASGKEGLKLPAGYYGNAFTFPVALSEAGLLCKNPLEYGLELVKEIKNRLSEEYTRSAIDLLVIKGKKQYRTVRDFVIADTTRVPFGEIDLGWGKPVYGGPAGAIKDVSFFAKFKNGKGEDGIVVQVSLPWQIMERFQKELAKMAGNSSNDQCCRNATEVARSKL

>AMATL3_CDSmanual
ATGGCACCGTCTTCCTCTCTGGTATCATTCAAGGTGAGACATAGGGATCCTGAACTGGTTGTGCCGGCAAAACCAGTCCCATATGAGCAAAAGCAGCTGTCAGATGTAGATGACCAAGAAGCCCTGCGTTATCAAATTCCATTCATCATGTTCTATGACAGTAATAGCAATCCTTGTATGGAAGGAGAAGACCAGGTGAAAATCATTCGAGCTGCCCTAGCAGAAGCACTAGTGTATTACTATCCACTTGCTGGCAGGCTTAAAGAAGGGCCTGATGGCAAGCTTCTTGTGGATTGCACAGGTGAAGGTGTCTTGTTTCTTGAGGCTGATGCTGACACCACGCTTGAACTACTCGAGGACACTATTCAACCACCGTGCCCATATCTTGATCAGCTTCTTTATAATGTTCCTGGCTCTACAGGAATCGTAGGATGCCCTTTGTTGCTGATCCAGGTGACGCGATTGATGTGTGGGGGATTTGTCTTTGCAATACGTTGGAGCCACATCATTGCTGATGCAGTCGGTATGTCCAAGTTCTTGAACACAATTGCAGAGATGGTACCAGGTGCTACTAAACCATCCTTTCTCCCTGTGTGGCAAAGAGAACTATTAAATGCAAGAGACCCTCCACGGGCGACTTATGAACATCACGAATTCGATGAGGTCAATGACACCGATTTTGGCACTATGAATGATGATACAATTATTGTTCACAAGTCTTTCTTTTTCGGCCCCAGAGAGATGAGTTCGATTCGGAAACATCTTCCACCACACCTTCGTGCGAGTTCTTCGTTTCTAGTATTAACTGCTTGTTTATGGAAATGCAGAACGATCGCAACGCAACTTGATCCTAATGAGATCGTTCGCGTATCGTACATGGTCACTGCCAGTGGCAAGGAAGGCTTAAAACTGCCTGCTGGTTACTATGGGAATGCATTCACCTTCCCGGTCGCCCTTTCAGAGGCTGGATTGCTATGTAAAAATCCACTAGAGTATGGACTAGAGTTAGTGAAGGAGATAAAGAACAGATTGAGTGAAGAGTACACAAGGTCTGCTATAGACCTTTTGGTAATTAAGGGAAAGAAACAATATAGGACAGTCAGAGATTTTGTAATTGCTGATACAACGCGTGTGCCGTTTGGAGAGATTGATTTAGGCTGGGGAAAGCCAGTATATGGTGGTCCTGCAGGAGCCATTAAAGATGTTAGTTTCTTTGCTAAGTTTAAGAATGGTAAAGGAGAGGATGGGATTGTAGTACAAGTTTCATTGCCATGGCAAATCATGGAAAGGTTTCAAAAGGAGTTAGCAAAGATGGCAGGGAACTCTTCGAATGATCAGTGCTGCAGAAATGCCACAGAAGTCGCACGTTCCAAGCTCTAG

>HMTL1_pmanual [POPTR_0001s45150.1 edited from v1.1 gw1.1.5422.1]
MATPTSLSFAVRRCEPELVAPAKATPHEFRQLSDIDRQLYLQFQSPHYNLYAHNPSMQGKDPVKVIKEAIAQALVYYYPFAGRIRQGPDNKLIVDCTGEGVLFIEADADATVEQFGDPIPSPFPCFQELLYNVPGSEGILNTPLLIFQVTRLKCGGFVLGLRLNHPMTDAFGMLQVLNAIGEIARGAQAPSILPVWRRELLCARNPPRVTCRHNEYGNDAPVAVDPTAKVPEFHGQVHAVAHRSFVLNRKELSNIRRWIPSHLHPCSNFEVITACLWRCYAIASQANPNEEMRMQMLVNARSKFNPPLPKGYYGNVLALPAAVTNARKLCLNSLGYALEMIRNAKNRITEEYMRSLADLMEITKGQPIGLQSYVVSDLTGFGFDQVDYGWGNTIYTGPPKAMPDEISMAGTYFLPYRFKNGERGVMLLVSLRAPVMERFAILLEELARHDPERSQEQQEMIPSSL 

>HMTL1_CDSmanual
ATGGCAACACCAACTTCCTTATCGTTCGCCGTCCGAAGGTGCGAACCAGAATTGGTTGCGCCAGCTAAGGCCACACCTCATGAATTCAGACAGCTTTCTGATATTGATCGCCAACTATACCTCCAATTTCAATCACCACATTACAACTTGTATGCACACAATCCATCGATGCAAGGGAAAGATCCTGTGAAGGTAATAAAGGAGGCAATTGCGCAGGCACTTGTGTATTATTACCCTTTTGCTGGTAGGATTAGACAAGGGCCAGACAATAAGCTTATAGTTGATTGTACTGGTGAGGGTGTCTTGTTCATCGAAGCCGATGCCGATGCCACGGTGGAGCAGTTTGGTGATCCAATTCCATCTCCATTCCCATGCTTTCAGGAACTTCTTTACAACGTCCCAGGATCAGAAGGGATCCTCAATACCCCATTATTGATTTTTCAGGTGACACGCTTGAAGTGTGGTGGTTTTGTACTTGGGCTCCGTCTTAATCACCCAATGACTGATGCATTCGGCATGCTTCAGGTATTGAATGCCATAGGTGAGATTGCACGAGGTGCTCAAGCCCCTTCAATTCTACCTGTGTGGCGAAGGGAACTCCTCTGTGCTAGGAATCCGCCACGAGTTACTTGCAGACACAATGAATATGGTAATGATGCTCCTGTTGCTGTTGATCCTACAGCCAAGGTGCCTGAATTCCACGGCCAGGTTCACGCTGTAGCCCACCGTAGTTTTGTTCTCAACCGCAAGGAATTATCCAACATTCGTAGATGGATTCCTTCTCATTTACACCCATGTTCAAATTTTGAGGTAATAACTGCATGCTTATGGAGATGCTATGCCATAGCATCTCAAGCTAACCCTAATGAGGAGATGCGCATGCAAATGCTTGTCAACGCACGTTCCAAATTTAACCCTCCATTACCGAAAGGATATTATGGTAACGTGCTAGCTTTGCCAGCAGCTGTAACAAATGCTAGGAAGCTTTGCTTAAACTCTTTAGGGTATGCATTGGAAATGATAAGAAATGCCAAGAATAGAATAACTGAGGAGTACATGAGATCATTGGCTGATCTAATGGAGATAACCAAAGGGCAGCCTATAGGGTTACAATCATATGTCGTGTCAGACTTAACAGGTTTTGGGTTCGATCAGGTGGACTATGGATGGGGCAACACAATTTATACTGGGCCACCCAAGGCTATGCCTGATGAAATTTCTATGGCAGGAACCTATTTCCTGCCGTATCGATTCAAGAACGGAGAGCGTGGGGTTATGCTTTTGGTTTCCTTACGTGCACCAGTTATGGAGAGATTTGCAATACTATTAGAGGAATTGGCAAGGCATGACCCAGAAAGAAGCCAAGAACAACAAGAAATGATACCAAGCTCCCTATAA

>HMTL2_pmanual [POPTR_0001s45160 edited from v1.1 gw1.I.5436.1]
MATPPSLSFAVRRCEPELIAPAKATPHEFRQLSDIDRQLYLQFQSPHYNLYAHNPSMQGKDPVKVIKEAIAQALVYYYPFAGRIRQGPDNKLIVDCTGEGVLFIEADADATVEQFGDPIPSPFPCFQELLYNVPGSEGILNTPLLLFQVTRLKCGGFVLGFRFNHPMTDGLGMLQLLNAIGEMARGAQAPSILPVWQRELLCARNPPRVTCRHNEYGNDAPVAVDPTAKVPEFRGEVHAVAHRSFVLNRKELSNIRRWIPSHLHPCSNFEVISACLWRCYAIASQANPNEEMRMQMLVNARSKFNPPLPKGYYGNVLALPAAVTNARKLCLNSLGYALEMIRNAKNRITEEYMRSLADLMEITKGQPIGLQSYVVSDLTSIGFDQVDYGWGNTIYTGPPKAMPDEISIAGTYFLPYRFKNGERGVMLLVSLRAPVMERFAILLEELARHDPERSQEQQEMIPSSL

>HMTL2_CDSmanual
ATGGCAACACCACCTTCCTTATCGTTCGCCGTCCGAAGGTGCGAACCAGAATTGATTGCTCCAGCTAAGGCCACACCTCATGAATTCAGACAGCTTTCTGATATTGATCGACAACTATACCTCCAATTTCAATCACCACATTACAACTTGTATGCACACAATCCATCGATGCAAGGGAAAGATCCTGTGAAGGTAATAAAGGAGGCAATTGCGCAGGCACTTGTGTATTATTACCCTTTTGCTGGTAGGATTAGACAAGGGCCAGACAATAAGCTTATAGTTGATTGTACTGGTGAGGGTGTCTTGTTCATCGAAGCCGATGCCGATGCCACGGTCGAGCAGTTTGGTGATCCAATTCCATCTCCATTCCCATGTTTTCAGGAACTTCTTTACAACGTCCCAGGATCAGAAGGGATCCTCAATACCCCATTATTGCTTTTTCAGGTGACACGCTTGAAGTGTGGTGGTTTTGTACTTGGGTTCCGTTTTAATCACCCAATGACCGATGGACTCGGCATGCTTCAGTTATTGAATGCCATAGGTGAGATGGCACGAGGTGCTCAAGCCCCTTCAATTCTACCTGTGTGGCAAAGGGAACTCCTCTGTGCTAGGAATCCGCCACGAGTTACATGCAGACACAATGAATATGGTAATGATGCTCCTGTTGCTGTTGATCCTACAGCCAAGGTGCCTGAATTCCGCGGCGAGGTTCACGCTGTAGCCCACCGTAGTTTTGTTCTTAACCGCAAGGAATTATCCAACATTCGTAGATGGATTCCTTCTCATTTACACCCATGTTCAAATTTTGAGGTAATAAGTGCATGCTTATGGAGATGCTATGCCATAGCATCTCAAGCTAACCCTAATGAGGAGATGCGCATGCAAATGCTTGTCAACGCACGTTCCAAATTTAACCCTCCATTACCGAAAGGATATTATGGTAACGTGCTAGCTTTGCCAGCAGCTGTAACAAATGCTAGGAAGCTTTGCTTAAACTCTTTAGGGTATGCATTGGAAATGATAAGAAATGCCAAGAATAGAATAACTGAGGAGTACATGAGATCATTGGCTGATCTAATGGAGATAACCAAAGGGCAGCCTATAGGGTTACAATCATATGTCGTGTCAGACTTAACAAGTATTGGGTTCGATCAGGTGGACTATGGATGGGGCAACACAATTTACACTGGGCCACCCAAGGCCATGCCTGATGAAATTTCTATTGCAGGAACCTATTTCCTGCCGTATCGATTCAAGAACGGAGAGCGTGGGGTTATGCTTTTGGTTTCCTTACGTGCACCAGTTATGGAGAGATTTGCAATACTATTAGAGGAATTGGCAAGGCATGACCCAGAAAGAAGCCAAGAACAACAAGAAATGATACCAAGCTCCCTATAA
