# Supplementary material for: Differential phylogenetic expansions in BAHD acyltransferases across five angiosperm taxa and evidence of divergent expression among Populus paralogues
Source: BMC Genomics. 2011 May 12;12:236. doi: 10.1186/1471-2164-12-236 (PMC3123328; doi:10.1186/1471-2164-12-236)
Supplement: Additional file 10 — Biochemically Characterized BAHD Acyltransferases Included in the Phylogenetic Analysis. All biochemically characterized BAHD proteins included in our analysis are listed by clade and by their order of appearance (from top to bottom) in the detailed phylogenies [file 1471-2164-12-236-S10.XLS]

## Sheet: Supplemental Table 4
Biochemically Characterized BAHD Acyltransferases Included in Phylogenetic Analysis
Name in Phylogeny	Clade	Taxon	Genbank ID	Reference
GmIF7MaT	Ia	Glycine max	BAF73620	Suzuki et al. 2007. Phytochemistry 68:2035-2042
GM7MAT	Ia	Glycine max	ABY59019	Dhaubhandel et al. 2008. J Exp Bot 59:981-994
MtMAT3	Ia	Medicago truncatula	ABY91221	Yu et al. 2008. Plant J 55:382-396
MtMAT1	Ia	Medicago truncatula	ABY91220	Yu et al. 2008. Plant J 55:382-396
MtMAT2	Ia	Medicago truncatula	ABY91222	Yu et al. 2008. Plant J 55:382-396
At5MaT	Ia	Arabidopsis thaliana	NP_189600	[4, 10]
Sc3MaT	Ia	Pericallis cruenta	AAO38058	[2]
Dm3MAT1	Ia	Chrysanthemum x morifolium	AAQ63615	[2]
Dm3MAT2	Ia	Chrysanthemum x morifolium	AAQ63616	[2]
Dv3MAT	Ia	Dahlia variabilis	AAO12206	[2]
Gt5AT	Ia	Gentiana triflora	BAA74428	[2]
Pf3AT	Ia	Perilla frutescens	BAA93475	[2]
Ss5MaT1	Ia	Salvia splendens	AAL50566	[5]
Pf5MaT	Ia	Perilla frutescens	AAL50565	[2]
NtMAT1	Ia	Nicotiana tabacum	BAD93691	[2]
Lp3MAT1	Ia	Lamium purpureum	AAS77404	[2]
Vh3MAT1	Ia	Verbena x hybrida	AAS77403	[2]
At3AT1	Ia	Arabidopsis thaliana	NP_171890	[4]
At3AT2	Ia	Arabidopsis thaliana	NP_171849	[4]
ZmGlossy2	II	Zea mays	CAA61258	[19]
AtCER2	II	Arabidopsis thaliana	AAM64817	[20, 21]
CaPun1	IIIa	Capsicum annuum	AAV66311	[2]
CrDAT	IIIa	Catharanthus roseus	AAC99311	[2]
CrMAT	IIIa	Catharanthus roseus	AAO13736	[2]
CmAAT4	IIIa	Cucumis melo	AAW51126	[2]
RhAAT1	IIIa	Rosa x hybrida	AAW31948	[2]
FaSAAT	IIIa	Fragaria x ananassa	AAG13130	[2]
FvVAAT	IIIa	Fragaria vesca	CAC09062	[2]
Ss5MaT2	IIIa	Salvia splendens	AAR26385	[2]
CbBEAT	IIIa	Clarkia breweri	AAC18062	[2]
PsSalAT	IIIa	Papaver somniferum	AAK73661	[2]
RsVISY	IIIa	Rauvolfia serpentina	CAD89104	[6]
PhCFAT	IIIb	Petunia x hybrida	ABG75942	[11]
HvACT	IV	Hordeum vulgare	AAO73071	[2]
AtASFT	Va	Arabidopsis thaliana	Q94CD1	Molina et al. 2009. Plant Physiol 151:1317-1328
TcDBNTBT	Va	Taxus cuspidata	AAM75818	[2]
TcDBAT	Va	Taxus cuspidata	AAF27621	[2]
TcBAPT	Va	Taxus cuspidata	AAL92459	[2]
TcDBBT	Va	Taxus cuspidata	Q9FPW3	[2]
TcTAT	Va	Taxus cuspidata	AAF34254	[2]
AtSCT	Va	Arabidopsis thaliana	Q8VZU3	Luo et al. 2009. Plant Cell 21:318-333
AtSDT	Va	Arabidopsis thaliana	NP_179932	Luo et al. 2009. Plant Cell 21:318-333
Ih3AT1	Va	Iris hollandica	BAE72676	Yoshihara et al. 2006. Plant Sci 171:632-639
MsAAT	Va	Musa sapientum	CAC09063	[2]
VlAMAT	Va	Vitis labrusca	AAW22989	[13]
MdAAT2	Va	Malus domestica	AAS79797	[29]
MdAAT1	Va	Malus pumila	AAU14879	[28]
AtCHAT	Va	Arabidopsis thaliana	AAN09797	[14]
CmAAT2	Va	Cucumis melo	AAL77060	[30]
CmAAT1	Va	Cucumis melo	CAA94432	[30]
CmAAT3	Va	Cucumis melo	AAW51125	[30]
NtBEBT	Va	Nicotiana tabacum	AAN09798	[14]
PhBPBT	Va	Petunia x hybrida	AAU06226	[31]
CbBEBT	Va	Clarkia breweri	AAN09796	[14]
LaHMT/HLT	Va	Lupinus albus	BAD89275	[15]
AtSHT	Vb	Arabidopsis thaliana	816424	Grienenberger et al. 2009. Plant J 58:246-259
TpHCT2	Vb	Trifolium pratense	BB926056	Sullivan. 2009. Plant Physiol 150:1866-1879
DcHCBT	Vb	Dianthus caryophyllus	CAB06430	[2]
AsHHT1	Vb	Avena sativa	BAC78633	[2]
PrHCT	Vb	Pinus radiata	ABO52899	Wagner et al. 2007. PNAS 104:11856-11861
NtHCT	Vb	Nicotiana tabacum	CAD47830	[2]
TpHCT1B	Vb	Trifolium pratense	BB903226	Sullivan. 2009. Plant Physiol 150:1866-1879
TpHCT1A	Vb	Trifolium pratense	BB911266	Sullivan. 2009. Plant Physiol 150:1866-1879
AtHCT	Vb	Arabidopsis thaliana	NP_199704	Hoffman et al. 2005. Plant Biosystems 139:50-53
NtHQT	Vb	Nicotiana tabacum	CAE46932	[2]
SlHQT	Vb	Solanum lycopersicum	CAE46933	Niggeweg et al. 2004. Nature Biotechnol 22:746-754
CcsHQT	Vb	Cynara cardunculus var. scolymus	DQ915589	Comino et al. 2009. BMC Plant Biol 9:30
CcaHQT	Vb	Cynara cardunculus var. altilis	DQ915590	Comino et al. 2009. BMC Plant Biol 9:30
SsHCT	Vb	Solenostemon scutellarioides	CAK55166	Berger et al. 2006. Planta 224:1503-1510
