# Supplementary material for: Differential phylogenetic expansions in BAHD acyltransferases across five angiosperm taxa and evidence of divergent expression among Populus paralogues
Source: BMC Genomics. 2011 May 12;12:236. doi: 10.1186/1471-2164-12-236 (PMC3123328; doi:10.1186/1471-2164-12-236)
Supplement: Additional file 11 — Correspondences of Populus BAHD Acyltransferase Genes and Affymetrix Probe Identifiers. Coloration for gene name is assigned according to clade membership in Figure 1. [file 1471-2164-12-236-S11.XLS]

## Sheet: Supplemental Table 5
Correspondences of Populus BAHD Acyltransferase Genes and Affymetrix Probe Identifiers
Gene	Model	Probe IDa	Presentb	Used in Figure 7	Absentb	Not On Array
MATL1	POPTR_0001s40570	PtpAffx.225268.1.S1_s_at	X	X
		PtpAffx.32180.1.A1_at	X	X
		PtpAffx.225268.1.S1_at			X
MATL2	POPTR_0001s40600	PtpAffx.32180.1.A1_at	X	X
MATL3	POPTR_0001s40620	PtpAffx.225268.1.S1_s_at	X	X
		PtpAffx.32180.1.A1_at	X	X
MATL4	POPTR_0001s45940	PtpAffx.201430.1.S1_s_at	X	X
		PtpAffx.219934.1.S1_at	X
		PtpAffx.201430.1.S1_at			X
MATL5	POPTR_0004s09280	PtpAffx.16402.2.S1_a_at			X
		PtpAffx.16402.2.S1_at			X
MATL6	POPTR_0004s09520	Ptp.6874.1.S1_at	Xc
		Ptp.6874.1.S1_s_at	Xc	X
		PtpAffx.225728.1.S1_at			X
MATL7	POPTR_0004s09530					X
MATL8	POPTR_0004s09550					X
MATL9	POPTR_0004s10330	PtpAffx.75275.1.A1_at			X
MATL10	POPTR_0004s10920					X
MATL11	POPTR_0004s11990	PtpAffx.224408.1.S1_at			X
MATL12	POPTR_0004s18920	PtpAffx.217327.1.S1_s_at			X
		PtpAffx.218389.1.S1_s_at			X
MATL13	POPTR_0004s19020	PtpAffx.217327.1.S1_s_at			X
		PtpAffx.218389.1.S1_s_at			X
MATL14	POPTR_0009s02480	PtpAffx.224453.1.S1_at			X
MATL15	POPTR_0009s06800	PtpAffx.204833.1.S1_at			X
MATL16	POPTR_0010s21520	PtpAffx.219344.1.S1_at			X
MATL17	POPTR_0017s13040	PtpAffx.219511.1.S1_at			X
MATL18	POPTR_0019s14060	PtpAffx.212510.1.S1_s_at	X	X
		PtpAffx.222102.1.S1_s_at	X
		PtpAffx.212509.1.S1_at			X
		PtpAffx.212510.1.S1_at			X
ATL1	POPTR_0003s05570	Ptp.2352.1.A1_at	X	X
		PtpAffx.107444.1.A1_at	X
		PtpAffx.107444.2.S1_at			X
ATL2	POPTR_0003s05580	Ptp.2352.1.A1_at	X	X
		PtpAffx.107444.1.A1_at	X
		PtpAffx.107444.2.S1_at			X
ATL3	POPTR_0003s05590	Ptp.2352.1.A1_at	X	X
		PtpAffx.107444.1.A1_at	X
		PtpAffx.107444.1.A1_s_at	X	X
		PtpAffx.107444.2.S1_at			X
ATL4	POPTR_0006s09870	PtpAffx.608.2.A1_at	X
		PtpAffx.608.3.S1_at	X	X
		PtpAffx.608.3.S1_a_at	X
ATL5	POPTR_0008s06520	PtpAffx.207743.1.S1_at			X
ATL6	POPTR_0010s19980	PtpAffx.209294.1.S1_at			X
ATL7	POPTR_0012s12890	PtpAffx.7311.3.A1_at	X	X
ATL8	POPTR_0014s02560	Ptp.3032.2.A1_at			X
		PtpAffx.12609.1.S1_at			X
		PtpAffx.64204.1.A1_at			X
ATL9	POPTR_0014s02570	Ptp.3032.1.S1_s_at	X	X
		PtpAffx.221194.1.S1_at			X
		PtpAffx.221194.1.S1_x_at			X
ATL10	POPTR_0015s12810	PtpAffx.7311.1.S1_at	X	X
ATL11	POPTR_0016s11990	PtpAffx.608.1.S1_at	X	X
		PtpAffx.608.3.S1_a_at	X
		PtpAffx.608.4.S1_a_at	X
CERL1	POPTR_0001s32660	PtpAffx.201085.1.S1_at			X
CERL2	POPTR_0005s05380					X
CERL3	POPTR_0005s19690	PtpAffx.205434.1.S1_at	X	X
CERL4	POPTR_0013s03730	PtpAffx.64491.1.A1_at			X
CERL5	POPTR_0018s01250	PtpAffx.214182.1.S1_at			X
		PtpAffx.2581.1.S1_at			X
		PtpAffx.93272.1.A1_at			X
AATL1	POPTR_0001s31750	Ptp.3830.1.A1_at			X
AATL2	POPTR_0002s01180	PtpAffx.93558.1.A1_at	X	X
AATL3	POPTR_0004s01720	PtpAffx.222535.1.S1_s_at	X	X
		PtpAffx.16622.1.A1_at			X
AATL4	POPTR_0005s27190					X
AATL5	POPTR_0006s01180	PtpAffx.36103.2.S1_at			X
AATL6	POPTR_0006s01190	PtpAffx.36103.1.S1_a_at	X
		PtpAffx.36103.1.S1_at	X	X
		PtpAffx.149473.1.S1_at			X
AATL7	POPTR_0006s03260	PtpAffx.206043.1.S1_at	X	X
AATL8	POPTR_0006s03450	PtpAffx.206052.1.S1_s_at			X
AATL9	POPTR_0007s00580	PtpAffx.206882.1.S1_at			X
AATL10	POPTR_0007s00980					X
AATL11	POPTR_0008s18070	PtpAffx.22923.1.A1_at	X	X
		Ptp.7502.1.S1_at			X
		PtpAffx.22923.1.A1_s_at			X
AATL12	POPTR_0010s06380	PtpAffx.136959.1.S1_s_at			X
		PtpAffx.224634.1.S1_s_at			X
		PtpAffx.94880.1.A1_at			X
AATL13	POPTR_0010s06390	PtpAffx.136959.1.S1_s_at			X
		PtpAffx.224634.1.S1_s_at			X
		PtpAffx.94880.1.A1_at			X
		Ptp.7639.1.S1_at			X
		PtpAffx.136959.1.S1_at			X
AATL14	POPTR_0010s06410					X
AATL15	POPTR_0010s06640	PtpAffx.224633.1.S1_s_at			X
		PtpAffx.55456.1.A1_at			X
AATL16	POPTR_0011s12490	PtpAffx.9989.1.S1_at	X	X
AATL17	POPTR_0011s12510					X
AATL18	POPTR_0015s14800	PtpAffx.225006.1.S1_at			X
AATL19	POPTR_0015s14850	PtpAffx.225005.1.S1_at			X
AATL20	POPTR_0017s04320	PtpAffx.222290.1.S1_s_at			X
AATL21	POPTR_0017s05330	PtpAffx.222290.1.S1_s_at			X
AATL22	POPTR_0017s05810	PtpAffx.225720.1.S1_at			X
AATL23	POPTR_0019s01520	Ptp.6192.1.S1_s_at	X
		PtpAffx.225142.1.S1_s_at	X	X
		Ptp.6192.1.S1_at			X
		PtpAffx.22957.1.A1_at			X
AATL24	POPTR_0019s01540	PtpAffx.215069.1.S1_at	X	X
CFATL1	POPTR_0001s01020	PtpAffx.220124.1.S1_at			X
CFATL2	POPTR_0007s15050	PtpAffx.16365.1.A1_at			X
ABTL1	POPTR_0001s33390	PtpAffx.114321.1.A1_at			X
ABTL2	POPTR_0002s03350	PtpAffx.201638.1.S1_at			X
ABTL3	POPTR_0002s24610	PtpAffx.202679.1.S1_at			X
ABTL4	POPTR_0004s05280	PtpAffx.203851.1.S1_at	X	X
		PtpAffx.203851.1.S1_s_at	X
ABTL5	POPTR_0005s25250	PtpAffx.205785.1.S1_at			X
		PtpAffx.28677.1.S1_at			X
ABTL6	POPTR_0006s16070	PtpAffx.216977.1.S1_at			X
ABTL7	POPTR_0008s07130	PtpAffx.207772.1.S1_s_at			X
ABTL8	POPTR_0010s18720 plus POPTR_0010s18710	PtpAffx.135343.1.S1_at	X
		PtpAffx.209233.1.S1_at	X	X
		PtpAffx.9895.1.A1_at			X
ABTL9	POPTR_0010s19360	PtpAffx.209270.1.S1_at			X
ABTL10	POPTR_0014s10890	PtpAffx.98699.2.S1_a_at	X	X
		PtpAffx.98699.1.S1_at			X
ABTL11	POPTR_0014s16460	PtpAffx.211922.1.S1_at	X	X
ABTL12	POPTR_0015s11290	Ptp.5997.1.S1_at	X	X
		PtpAffx.133018.1.S1_s_at	X
		PtpAffx.45793.1.A1_at			X
ABTL13	POPTR_0017s09970					X
ABTL14	POPTR_0019s14700	PtpAffx.212485.1.S1_s_at	X	X
		PtpAffx.219012.1.S1_s_at	X
AMATL1	POPTR_0003s01420	PtpAffx.202806.1.S1_at	X	X
		PtpAffx.41880.1.S1_s_at	X
AMATL2	POPTR_0013s11650	PtpAffx.221303.1.S1_at			X
AMATL3	POPTR_0001s00980 plus POPTR_0001s00970	PtpAffx.114792.1.A1_at			X
		PtpAffx.114792.1.A1_s_at			X
		PtpAffx.220128.1.S1_at			X
AMATL4	POPTR_0001s00950	PtpAffx.220130.1.S1_at			X
HMTL1	POPTR_0001s45150	PtpAffx.39214.1.A1_at	X	X
HMTL2	POPTR_0001s45160	PtpAffx.39214.1.A1_at	X	X
HMTL3	POPTR_0001s45180	PtpAffx.39214.1.A1_at	X	X
HMTL4	POPTR_0001s45190	PtpAffx.39214.1.A1_at	X	X
HMTL5	POPTR_0001s45200	PtpAffx.39214.1.A1_at	X	X
HMTL6	POPTR_0001s45210	PtpAffx.144977.1.S1_at	X
		PtpAffx.59062.1.A1_at	X	X
HMTL7	POPTR_0011s15660	PtpAffx.121447.1.S1_at	X	X
		PtpAffx.140872.1.A1_at			X
CHATL1	POPTR_0013s07220	PtpAffx.6696.4.S1_at	X	X
CHATL2	POPTR_0013s07230	Ptp.1105.2.A1_s_at	X	X
		PtpAffx.6696.2.S1_s_at	X
		PtpAffx.6696.3.S1_at			X
CHATL3	POPTR_0013s07240	PtpAffx.211140.1.S1_s_at	X	X
		PtpAffx.6696.2.S1_s_at	X
		PtpAffx.6696.2.S1_at			X
CHATL4	POPTR_0019s01680	PtpAffx.215077.1.S1_s_at	X	X
CHATL5	POPTR_0019s01700 plus POPTR_0019s01690	PtpAffx.215077.1.S1_s_at	X	X
CHATL6	POPTR_0019s06040	Ptp.4093.1.S1_at	X	X
HCT1	POPTR_0003s18210	PtpAffx.6492.1.S1_at	X	X
		Ptp.6327.1.S1_at			X
		Ptp.6333.2.S1_at			X
HCT2	POPTR_0018s11440 plus POPTR_0018s11450	PtpAffx.214461.1.S1_at	X	X
		PtpAffx.221469.1.S1_s_at	X
		PtpAffx.139992.1.A1_at			X
HCT3	POPTR_0018s11380	PtpAffx.162632.1.A1_at			X
		PtpAffx.162632.2.A1_s_at			X
		PtpAffx.214458.1.S1_s_at			X
HCT4	POPTR_0018s11370	PtpAffx.162632.1.A1_at			X
		PtpAffx.162632.2.A1_s_at			X
		PtpAffx.214458.1.S1_s_at			X
HCT5	POPTR_0005s02820	PtpAffx.215992.1.S1_at	X	X
		PtpAffx.2057.1.S1_s_at	X
		PtpAffx.218010.1.S1_s_at	X
		PtpAffx.218010.1.S1_at			X
HCT6	POPTR_0001s03440	PtpAffx.6492.2.A1_s_at	X	X
HCT7	POPTR_0005s02810	PtpAffx.218009.1.S1_s_at	X	X
		PtpAffx.2057.1.S1_s_at	X
		PtpAffx.218010.1.S1_s_at	X
SHTL1	POPTR_0006s17880	PtpAffx.215312.1.S1_at			X
SHTL2	POPTR_0018s11840	PtpAffx.214477.1.S1_at			X
TOTAL (unique probes)	N/A	139	60	41	79	N/A
TOTAL (unique genes)	100	N/A	48	48	43	9
aProbe names highlighted with the same color within a given subclade are identical, indicating potential for cross-hybridizing to multiple BAHD acyltransferases.
bProbes with raw hybridization intensity > 50 in at least one set of biological replicates are flagged as "Present," otherwise they are considered "Absent."
cProbe is also capable of hybridizing to a BAHD-like gene not shown.
